# Supplementary material for: Chromosome Evolution of the Liolaemus monticola (Liolaemidae) Complex: Chromosomal and Molecular Aspects
Source: Animals (Basel). 2022 Nov 30;12(23):3372. doi: 10.3390/ani12233372 (PMC9737244; doi:10.3390/ani12233372)
Supplement: Supplementary file 1 [file animals-12-03372-s001.zip]

Archive with 1 entries (1 files):
- animals-2033429-supplementary.pdf
